# Supplementary material for: Phenolic Compounds from Hypericum cerastoides (Spach) N. Robson: Dereplication via UHPLC-HRMS/MS, Isolation, Identification, and Preliminary Biological Evaluation Focusing on Radical-Scavenging, Anti-α-Glucosidase, and Pro-Lipase Activities
Source: Metabolites. 2025 Sep 25;15(10):643. doi: 10.3390/metabo15100643 (PMC12565843; doi:10.3390/metabo15100643)
Supplement: Supplementary file 1 [file metabolites-15-00643-s001.zip]

Archive with 3 entries (3 files):
- Figures_S1_S21.pdf
- Figures_S22-S27.pdf
- Table_S1.pdf
